# Supplementary material for: How medical education survives and evolves during COVID-19: Our experience and future direction
Source: PLoS One. 2020 Dec 18;15(12):e0243958. doi: 10.1371/journal.pone.0243958 (PMC7748283; doi:10.1371/journal.pone.0243958)
Supplement: S1 File — (XLSX) [file pone.0243958.s003.xlsx]

## Sheet: Sheet1
ID	course	year	score
i0725	anatomy	2020	63.2371
f6744	anatomy	2018	48.6714
e0687	anatomy	2018	89.0162
e3223	anatomy	2018	81.5542
e3283	anatomy	2019	68.3914
e4014	anatomy	2018	78.4706
e5126	anatomy	2018	80.5458
e5342	anatomy	2018	74.92
e6357	anatomy	2018	75.1435
e6760	anatomy	2018	83.6311
e6989	anatomy	2018	87.6797
e7865	anatomy	2018	75.997
e9725	anatomy	2020	78.558
a0227	anatomy	2018	89.9138
a0235	anatomy	2019	89.9104
a0282	anatomy	2018	89.4893
a0291	anatomy	2018	87.7816
a0670	anatomy	2018	92.0763
a0836	anatomy	2018	89.2439
a0842	anatomy	2018	93.0467
a1028	anatomy	2018	88.5615
a1134	anatomy	2018	93.2058
a1313	anatomy	2018	94.0192
a1321	anatomy	2018	90.5904
a1336	anatomy	2018	85.9822
a1350	anatomy	2018	93.1267
a1446	anatomy	2018	85.3179
a1478	anatomy	2018	86.9578
a1491	anatomy	2018	88.9679
a1534	anatomy	2018	90.3694
a1540	anatomy	2018	82.5281
a1551	anatomy	2018	84.9713
a1561	anatomy	2018	92.5193
a1756	anatomy	2018	92.3195
a1855	anatomy	2018	88.0272
a1892	anatomy	2018	94.4906
a1980	anatomy	2018	94.0292
a2106	anatomy	2018	90.8027
a2202	anatomy	2018	82.2794
a2435	anatomy	2018	88.6906
a2624	anatomy	2018	77.9682
a2642	anatomy	2018	90.6525
a2737	anatomy	2018	94.295
a2753	anatomy	2018	87.9335
a2768	anatomy	2018	91.6603
a2820	anatomy	2018	91.502
a2822	anatomy	2018	90.6241
a2838	anatomy	2018	88.1655
a2922	anatomy	2018	91.3989
a3071	anatomy	2018	87.3198
a3091	anatomy	2018	93.2448
a3347	anatomy	2019	76.215
a3396	anatomy	2018	92.71
a3520	anatomy	2018	76.0267
a3680	anatomy	2018	94.6165
a3737	anatomy	2018	90.4174
a3950	anatomy	2018	82.3493
a4077	anatomy	2018	73.9892
a4118	anatomy	2018	81.9557
a4194	anatomy	2018	89.8032
a4227	anatomy	2018	87.9113
a4335	anatomy	2018	82.9406
a4441	anatomy	2018	81.0561
a4447	anatomy	2018	89.9275
a4510	anatomy	2018	65.3204
a4579	anatomy	2018	87.9401
a4639	anatomy	2018	91.938
a5054	anatomy	2018	87.9106
a5231	anatomy	2018	83.2917
a5249	anatomy	2018	92.2535
a5368	anatomy	2018	89.5001
a5384	anatomy	2018	90.7484
a5387	anatomy	2018	91.4582
a5435	anatomy	2018	87.3121
a5452	anatomy	2018	80.4556
a5582	anatomy	2018	90.4516
a5583	anatomy	2018	94.0728
a5609	anatomy	2018	85.2372
a5610	anatomy	2018	78.7594
a5776	anatomy	2018	89.7586
a5872	anatomy	2018	80.0799
a5939	anatomy	2018	96.2867
a6058	anatomy	2018	83.1647
a6212	anatomy	2018	91.6247
a6276	anatomy	2018	85.9051
a6347	anatomy	2018	85.7705
a6472	anatomy	2018	92.5013
a6895	anatomy	2018	90.3633
a6916	anatomy	2018	84.8221
a6998	anatomy	2018	84.4416
a7059	anatomy	2018	90.2448
a7077	anatomy	2018	86.4561
a7166	anatomy	2018	89.171
a7279	anatomy	2018	93.7389
a7588	anatomy	2018	83.4412
a7614	anatomy	2018	87.6299
a7768	anatomy	2018	93.2295
a7923	anatomy	2018	94.4351
a8064	anatomy	2018	90.0028
a8084	anatomy	2018	91.742
a8117	anatomy	2018	85.3731
a8198	anatomy	2018	86.0153
a8203	anatomy	2018	91.8734
a8447	anatomy	2018	84.3658
a8843	anatomy	2019	81.5013
a8882	anatomy	2018	92.2683
a8937	anatomy	2018	88.587
a9088	anatomy	2018	88.6642
a9536	anatomy	2018	92.37
a9598	anatomy	2018	90.0378
a9655	anatomy	2018	86.2753
a9744	anatomy	2020	58.6032
a9782	anatomy	2018	85.2484
b0111	anatomy	2019	89.5503
b0319	anatomy	2019	96.9181
b0427	anatomy	2019	89.0957
b0481	anatomy	2019	82.5011
b0495	anatomy	2019	79.7566
b0511	anatomy	2020	73.4412
b0742	anatomy	2019	95.4789
b0944	anatomy	2019	92.343
b0967	anatomy	2019	92.0488
b1049	anatomy	2020	45.05
b1049	anatomy	2019	22.915
b1171	anatomy	2019	92.322
b1229	anatomy	2019	88.7253
b1649	anatomy	2019	94.7242
b1661	anatomy	2019	88.3229
b1720	anatomy	2019	93.1461
b1733	anatomy	2020	82.7284
b1763	anatomy	2019	91.3451
b1769	anatomy	2019	86.8961
b1795	anatomy	2019	95.4938
b1805	anatomy	2018	73.5837
b1828	anatomy	2019	92.4819
b2058	anatomy	2019	90.9686
b2087	anatomy	2019	93.7443
b2104	anatomy	2019	90.7885
b2512	anatomy	2020	38.4474
b2512	anatomy	2019	29.125
b2949	anatomy	2019	80.3709
b3045	anatomy	2019	95.9424
b3069	anatomy	2019	95.2401
b3117	anatomy	2019	81.843
b3186	anatomy	2019	97.3024
b3465	anatomy	2019	92.7865
b3669	anatomy	2019	84.8488
b3711	anatomy	2019	79.0051
b3723	anatomy	2019	92.1276
b3730	anatomy	2019	92.2767
b4042	anatomy	2019	92.0838
b4192	anatomy	2019	94.6677
b4337	anatomy	2019	84.947
b4339	anatomy	2019	90.5738
b4504	anatomy	2019	94.482
b4551	anatomy	2019	81.4217
b4717	anatomy	2020	82.8171
b4834	anatomy	2019	93.3184
b4940	anatomy	2019	90.322
b5256	anatomy	2019	64.2604
b5285	anatomy	2019	84.951
b5468	anatomy	2019	91.928
b5500	anatomy	2019	90.6224
b5562	anatomy	2019	96.0621
b5584	anatomy	2018	88.045
b5677	anatomy	2019	89.8627
b5731	anatomy	2019	86.4495
b5806	anatomy	2019	95.5077
b5880	anatomy	2019	92.0761
b6003	anatomy	2019	89.8723
b6018	anatomy	2019	94.3915
b6060	anatomy	2019	88.6811
b6248	anatomy	2019	94.2731
b6249	anatomy	2019	86.394
b6285	anatomy	2019	93.29
b6292	anatomy	2019	91.4105
b6314	anatomy	2019	87.1413
b6379	anatomy	2019	96.8153
b6526	anatomy	2019	94.1303
b6649	anatomy	2020	79.327
b6649	anatomy	2019	65.9279
b6651	anatomy	2019	94.2047
b6676	anatomy	2019	95.2716
b6742	anatomy	2019	92.0149
b6764	anatomy	2019	82.341
b6768	anatomy	2020	67.9412
b6823	anatomy	2019	93.2454
b6859	anatomy	2019	95.1955
b6882	anatomy	2019	92.4002
b6923	anatomy	2019	87.4305
b6934	anatomy	2019	95.5885
b6938	anatomy	2019	93.1357
b7304	anatomy	2019	89.2449
b7361	anatomy	2019	92.0992
b7399	anatomy	2019	89.3708
b7481	anatomy	2019	95.0556
b7732	anatomy	2019	96.8667
b7778	anatomy	2019	90.1326
b7895	anatomy	2019	93.1847
b8008	anatomy	2019	80.4572
b8159	anatomy	2019	87.7404
b8204	anatomy	2019	92.7922
b8312	anatomy	2019	91.0873
b8364	anatomy	2019	91.2145
b8401	anatomy	2019	86.4191
b8402	anatomy	2019	94.4763
b8423	anatomy	2019	96.2571
b8708	anatomy	2019	95.2793
b8996	anatomy	2020	78.9831
b8996	anatomy	2019	68.4813
b9022	anatomy	2019	84.1734
b9231	anatomy	2019	93.983
b9292	anatomy	2019	90.0874
b9333	anatomy	2019	95.467
b9400	anatomy	2020	63.4359
b9424	anatomy	2019	94.7998
b9729	anatomy	2018	87.8783
b9798	anatomy	2019	96.7803
b9845	anatomy	2019	92.5442
b9919	anatomy	2019	89.784
b9936	anatomy	2019	95.7762
c0057	anatomy	2018	89.338
c0098	anatomy	2020	68.6428
c0122	anatomy	2020	88.348
c0171	anatomy	2020	85.5581
c0547	anatomy	2020	90.8704
c0810	anatomy	2018	92.9616
c0812	anatomy	2020	86.7
c0900	anatomy	2020	64.2936
c0995	anatomy	2018	84.4621
c1013	anatomy	2020	83.1212
c1014	anatomy	2018	89.7693
c1067	anatomy	2018	82.8609
c1089	anatomy	2018	88.0632
c1144	anatomy	2020	91.1778
c1313	anatomy	2020	67.5175
c1317	anatomy	2020	94.7566
c1340	anatomy	2020	90.4975
c1607	anatomy	2020	90.8704
c1623	anatomy	2020	84.4817
c1660	anatomy	2020	72.6144
c1980	anatomy	2020	85.2507
c2001	anatomy	2018	77.4416
c2146	anatomy	2020	75.513
c2167	anatomy	2018	84.8252
c2180	anatomy	2020	79.2383
c2186	anatomy	2018	81.3218
c2193	anatomy	2020	94.0763
c2377	anatomy	2018	92.8757
c2443	anatomy	2018	77.4966
c2555	anatomy	2019	88.8884
c2569	anatomy	2020	89.4211
c2664	anatomy	2018	90.0565
c2690	anatomy	2020	90.8704
c2877	anatomy	2020	70.8777
c3123	anatomy	2020	84.0889
c3166	anatomy	2018	77.3709
c3178	anatomy	2018	85.4711
c3230	anatomy	2018	83.4889
c3258	anatomy	2020	91.858
c3265	anatomy	2020	90.4975
c3266	anatomy	2018	80.3794
c3316	anatomy	2020	90.1901
c3352	anatomy	2020	72.3269
c3450	anatomy	2018	87.705
c3486	anatomy	2020	50.2768
c3611	anatomy	2020	94.7566
c3700	anatomy	2018	78.8528
c3700	anatomy	2019	79.8184
c3763	anatomy	2020	90.1901
c3804	anatomy	2020	86.6834
c3906	anatomy	2020	89.1369
c3925	anatomy	2020	94.0763
c3970	anatomy	2018	89.3277
c3989	anatomy	2020	60.5174
c4039	anatomy	2020	90.1901
c4061	anatomy	2020	89.3324
c4113	anatomy	2020	89.4211
c4132	anatomy	2020	90.4087
c4155	anatomy	2018	91.9636
c4189	anatomy	2020	89.4211
c4333	anatomy	2020	90.4087
c4349	anatomy	2020	94.7566
c4414	anatomy	2018	84.2679
c4603	anatomy	2018	85.2414
c4620	anatomy	2018	89.8762
c4655	anatomy	2020	91.9468
c4685	anatomy	2018	75.914
c4709	anatomy	2020	85.6468
c4739	anatomy	2020	53.8034
c4804	anatomy	2019	94.2958
c4824	anatomy	2020	92.627
c4837	anatomy	2020	93.396
c4925	anatomy	2020	86.3959
c5004	anatomy	2018	76.546
c5083	anatomy	2018	87.288
c5101	anatomy	2020	91.858
c5120	anatomy	2020	83.9623
c5154	anatomy	2018	88.9634
c5201	anatomy	2018	67.2605
c5226	anatomy	2020	57.885
c5231	anatomy	2020	91.9468
c5325	anatomy	2020	91.5506
c5346	anatomy	2020	86.0197
c5389	anatomy	2020	82.6397
c5419	anatomy	2020	74.7804
c5444	anatomy	2020	92.3196
c5479	anatomy	2020	77.485
c5534	anatomy	2018	88.4168
c5588	anatomy	2020	83.8902
c5623	anatomy	2020	80.9751
c5649	anatomy	2020	88.4368
c5668	anatomy	2020	81.3678
c5675	anatomy	2020	92.0355
c5741	anatomy	2020	81.8906
c5742	anatomy	2020	76.716
c5842	anatomy	2018	91.9902
c5891	anatomy	2020	61.7693
c6036	anatomy	2020	78.0931
c6054	anatomy	2020	91.089
c6075	anatomy	2020	81.9793
c6295	anatomy	2018	81.7458
c6327	anatomy	2020	86.9187
c6341	anatomy	2020	91.858
c6401	anatomy	2020	83.3199
c6444	anatomy	2020	84.7891
c6559	anatomy	2020	76.7325
c6601	anatomy	2018	82.1519
c6654	anatomy	2020	91.858
c6694	anatomy	2020	83.2099
c6844	anatomy	2020	84.9467
c6887	anatomy	2020	84.5704
c6895	anatomy	2018	69.4073
c6895	anatomy	2019	89.9234
c6912	anatomy	2018	69.5448
c6963	anatomy	2020	74.2425
c7000	anatomy	2020	89.4211
c7010	anatomy	2020	85.8423
c7031	anatomy	2020	50.7796
c7089	anatomy	2020	91.9468
c7097	anatomy	2020	84.1777
c7116	anatomy	2020	92.3196
c7118	anatomy	2020	78.0552
c7216	anatomy	2020	80.1848
c7295	anatomy	2020	91.9468
c7338	anatomy	2020	86.2384
c7410	anatomy	2020	79.0608
c7467	anatomy	2020	84.5704
c7557	anatomy	2020	83.1212
c7662	anatomy	2018	63.6361
c7667	anatomy	2019	91.2958
c7697	anatomy	2020	67.23
c7716	anatomy	2020	74.5143
c7807	anatomy	2020	86.7
c7846	anatomy	2018	88.69
c7883	anatomy	2018	74.499
c8008	anatomy	2018	86.7084
c8041	anatomy	2020	85.8423
c8102	anatomy	2020	92.5383
c8160	anatomy	2020	88.3679
c8257	anatomy	2020	85.5581
c8281	anatomy	2020	83.9424
c8294	anatomy	2020	76.1244
c8347	anatomy	2020	75.2833
c8407	anatomy	2020	88.4567
c8536	anatomy	2020	87.9718
c8588	anatomy	2020	81.9793
c8591	anatomy	2018	74.4021
c8691	anatomy	2020	83.8014
c8694	anatomy	2020	87.3803
c8702	anatomy	2020	91.2665
c8732	anatomy	2020	92.9999
c8807	anatomy	2020	82.068
c8917	anatomy	2020	81.2791
c8953	anatomy	2020	91.9468
c9003	anatomy	2020	84.4817
c9033	anatomy	2020	91.9468
c9044	anatomy	2020	90.4975
c9132	anatomy	2020	91.2665
c9185	anatomy	2020	76.2131
c9188	anatomy	2018	83.3471
c9235	anatomy	2020	91.858
c9307	anatomy	2020	91.1778
c9340	anatomy	2020	74.2102
c9360	anatomy	2018	86.7237
c9411	anatomy	2020	87.2028
c9454	anatomy	2020	80.0073
c9528	anatomy	2020	86.2384
c9647	anatomy	2020	92.627
c9729	anatomy	2020	91.5506
c9795	anatomy	2020	91.9468
c9917	anatomy	2020	60.8035
d0319	anatomy	2019	86.6487
d0376	anatomy	2019	91.0535
d0400	anatomy	2019	85.5983
d0650	anatomy	2019	95.0442
d0768	anatomy	2019	84.1187
d2091	anatomy	2019	91.4855
d2110	anatomy	2019	85.9227
d2390	anatomy	2019	88.6281
d2620	anatomy	2019	88.9321
d2912	anatomy	2019	93.7665
d3244	anatomy	2019	90.8214
d3304	anatomy	2019	89.2499
d3503	anatomy	2019	95.2659
d3828	anatomy	2019	92.5509
d3895	anatomy	2019	91.5509
d3960	anatomy	2020	61.6792
d4274	anatomy	2019	89.5082
d4485	anatomy	2019	86.3939
d5137	anatomy	2019	85.1228
d5492	anatomy	2019	91.5108
d5765	anatomy	2020	82.8171
d5765	anatomy	2019	79.574
d5807	anatomy	2019	81.242
d5854	anatomy	2019	89.6898
d5889	anatomy	2019	93.3791
d5905	anatomy	2019	64.4187
d6033	anatomy	2019	72.5973
d6481	anatomy	2019	96.1888
d6492	anatomy	2019	82.717
d6618	anatomy	2019	80.6491
d6717	anatomy	2020	88.3679
d6826	anatomy	2019	84.2967
d7172	anatomy	2019	91.0122
d7673	anatomy	2019	87.9455
d8229	anatomy	2019	75.4531
d8306	anatomy	2019	94.8163
d8414	anatomy	2019	84.9861
d8666	anatomy	2019	84.1007
d8917	anatomy	2019	87.4192
d8939	anatomy	2019	84.0827
d9112	anatomy	2019	95.4938
d9383	anatomy	2019	96.7288
d9531	anatomy	2019	95.0874
d9632	anatomy	2019	87.552
k2796	anatomy	2020	58.4567
k5778	anatomy	2020	81.9793
l73	anatomy	2020	44.2824
l73	anatomy	2019	52.4032
i0725	biochem	2020	88.2353
j5038	biochem	2019	30.4348
j5038	biochem	2020	68.6275
f5436	biochem	2018	68.625
f6744	biochem	2020	52.9412
e0687	biochem	2018	87.3
e0878	biochem	2018	71.035
e3223	biochem	2018	71.035
e3283	biochem	2019	43.4783
e3283	biochem	2020	66.6667
e4014	biochem	2018	61.5
e5126	biochem	2018	78.625
e5342	biochem	2018	60.32
e6357	biochem	2018	67.065
e6760	biochem	2018	45.635
e6989	biochem	2018	80.16
e7865	biochem	2018	74.605
e9725	biochem	2018	48.125
a0227	biochem	2018	86.875
a0235	biochem	2019	60.8696
a0235	biochem	2020	70.5882
a0282	biochem	2018	69.05
a0291	biochem	2018	86.625
a0670	biochem	2018	92.875
a0836	biochem	2018	96.43
a0842	biochem	2018	87.3
a1028	biochem	2018	67.46
a1134	biochem	2018	90.875
a1313	biochem	2018	84.875
a1321	biochem	2018	90.875
a1336	biochem	2018	87.75
a1350	biochem	2018	87.3
a1446	biochem	2018	72.62
a1478	biochem	2018	79.75
a1491	biochem	2018	92.875
a1534	biochem	2018	83.5
a1540	biochem	2018	57.25
a1551	biochem	2018	76.19
a1561	biochem	2018	92.875
a1756	biochem	2018	84.625
a1855	biochem	2018	80.16
a1892	biochem	2018	82.145
a1980	biochem	2018	93.75
a2106	biochem	2018	83.5
a2202	biochem	2018	74.375
a2435	biochem	2018	82.145
a2624	biochem	2018	68.375
a2642	biochem	2018	92.875
a2737	biochem	2018	82.145
a2753	biochem	2018	90.875
a2768	biochem	2018	98
a2820	biochem	2018	88.625
a2822	biochem	2018	87.75
a2838	biochem	2018	70.125
a2922	biochem	2018	89.285
a3071	biochem	2018	86.625
a3091	biochem	2018	87.3
a3347	biochem	2019	86.9565
a3347	biochem	2020	80.3922
a3396	biochem	2018	82.625
a3481	biochem	2020	76.4706
a3520	biochem	2018	63.495
a3680	biochem	2018	93.75
a3737	biochem	2018	94.875
a3950	biochem	2018	74.375
a4077	biochem	2018	56.375
a4118	biochem	2018	74.605
a4194	biochem	2018	82.625
a4227	biochem	2018	77.25
a4335	biochem	2018	83.73
a4441	biochem	2018	89.285
a4447	biochem	2018	79.765
a4510	biochem	2018	66.625
a4579	biochem	2018	85.715
a4639	biochem	2018	98
a4811	biochem	2020	98.0392
a5054	biochem	2018	65.48
a5231	biochem	2018	85.75
a5368	biochem	2018	83.73
a5384	biochem	2018	87.3
a5387	biochem	2018	87.75
a5435	biochem	2018	75.25
a5452	biochem	2018	80.16
a5582	biochem	2018	89.285
a5583	biochem	2018	92.875
a5609	biochem	2018	65.25
a5610	biochem	2018	69.25
a5776	biochem	2018	86.625
a5872	biochem	2018	73.015
a5939	biochem	2018	87.3
a6058	biochem	2018	59.25
a6212	biochem	2018	87.3
a6276	biochem	2018	82.625
a6347	biochem	2018	87.3
a6472	biochem	2018	100
a6895	biochem	2018	90.625
a6916	biochem	2018	78.175
a6916	biochem	2019	82.6087
a6916	biochem	2020	66.6667
a6998	biochem	2018	73.5
a7059	biochem	2018	96.43
a7077	biochem	2018	72.62
a7166	biochem	2018	74.605
a7279	biochem	2018	92.855
a7588	biochem	2018	88.625
a7614	biochem	2018	73.5
a7768	biochem	2018	72.62
a7923	biochem	2018	85.715
a8064	biochem	2018	92.875
a8084	biochem	2018	86.625
a8117	biochem	2018	80.375
a8198	biochem	2018	89.285
a8203	biochem	2018	91.75
a8447	biochem	2018	71.035
a8843	biochem	2019	73.913
a8843	biochem	2020	39.2157
a8882	biochem	2018	81.745
a8937	biochem	2018	81.745
a9088	biochem	2018	82.625
a9536	biochem	2018	90.875
a9598	biochem	2018	87.3
a9655	biochem	2018	61.905
a9744	biochem	2019	34.7826
a9744	biochem	2020	90.1961
a9782	biochem	2018	54.765
b0111	biochem	2019	86.9565
b0111	biochem	2020	66.6667
b0319	biochem	2019	100
b0319	biochem	2020	84.3137
b0427	biochem	2019	73.913
b0427	biochem	2020	68.6275
b0481	biochem	2019	47.8261
b0495	biochem	2019	43.4783
b0495	biochem	2020	86.2745
b0742	biochem	2019	73.913
b0742	biochem	2020	88.2353
b0944	biochem	2019	86.9565
b0967	biochem	2019	69.5652
b0967	biochem	2020	84.3137
b1049	biochem	2019	26.087
b1049	biochem	2020	92.1569
b1171	biochem	2019	86.9565
b1171	biochem	2020	88.2353
b1229	biochem	2019	91.3043
b1229	biochem	2020	72.549
b1649	biochem	2019	69.5652
b1649	biochem	2020	60.7843
b1661	biochem	2019	78.2609
b1661	biochem	2020	64.7059
b1720	biochem	2019	65.2174
b1763	biochem	2019	78.2609
b1763	biochem	2020	90.1961
b1769	biochem	2019	73.913
b1769	biochem	2020	86.2745
b1795	biochem	2019	86.9565
b1795	biochem	2020	68.6275
b1805	biochem	2018	70.375
b1828	biochem	2019	86.9565
b1828	biochem	2020	76.4706
b2058	biochem	2019	78.2609
b2058	biochem	2020	96.0784
b2087	biochem	2019	78.2609
b2087	biochem	2020	82.3529
b2104	biochem	2019	86.9565
b2104	biochem	2020	39.2157
b2512	biochem	2019	26.087
b2512	biochem	2020	90.1961
b2949	biochem	2019	34.7826
b2949	biochem	2020	92.1569
b3045	biochem	2019	78.2609
b3045	biochem	2020	62.7451
b3069	biochem	2019	78.2609
b3069	biochem	2020	37.2549
b3117	biochem	2019	47.8261
b3117	biochem	2020	74.5098
b3186	biochem	2019	91.3043
b3465	biochem	2019	78.2609
b3465	biochem	2020	64.7059
b3669	biochem	2019	65.2174
b3669	biochem	2020	88.2353
b3711	biochem	2019	86.9565
b3711	biochem	2020	29.4118
b3723	biochem	2019	56.5217
b3723	biochem	2020	88.2353
b3730	biochem	2019	73.913
b3730	biochem	2020	74.5098
b4042	biochem	2019	65.2174
b4042	biochem	2020	84.3137
b4192	biochem	2019	95.6522
b4192	biochem	2020	52.9412
b4337	biochem	2019	56.5217
b4337	biochem	2020	90.1961
b4339	biochem	2019	95.6522
b4339	biochem	2020	60.7843
b4504	biochem	2019	82.6087
b4504	biochem	2020	94.1176
b4551	biochem	2019	56.5217
b4551	biochem	2020	80.3922
b4834	biochem	2019	86.9565
b4834	biochem	2020	76.4706
b4940	biochem	2019	52.1739
b4940	biochem	2020	80.3922
b5256	biochem	2019	73.913
b5256	biochem	2020	88.2353
b5285	biochem	2019	56.5217
b5285	biochem	2020	92.1569
b5468	biochem	2019	86.9565
b5468	biochem	2020	88.2353
b5500	biochem	2019	73.913
b5500	biochem	2020	94.1176
b5562	biochem	2019	78.2609
b5562	biochem	2020	66.6667
b5584	biochem	2018	85.75
b5677	biochem	2019	73.913
b5677	biochem	2020	78.4314
b5731	biochem	2019	78.2609
b5731	biochem	2020	35.2941
b5806	biochem	2019	86.9565
b5806	biochem	2020	54.902
b5880	biochem	2019	86.9565
b5880	biochem	2020	90.1961
b6003	biochem	2019	56.5217
b6003	biochem	2020	84.3137
b6018	biochem	2019	73.913
b6018	biochem	2020	76.4706
b6060	biochem	2019	65.2174
b6060	biochem	2020	60.7843
b6248	biochem	2019	78.2609
b6248	biochem	2020	72.549
b6249	biochem	2019	78.2609
b6249	biochem	2020	52.9412
b6285	biochem	2019	73.913
b6292	biochem	2019	65.2174
b6292	biochem	2020	72.549
b6314	biochem	2019	73.913
b6314	biochem	2020	49.0196
b6379	biochem	2019	95.6522
b6379	biochem	2020	84.3137
b6526	biochem	2019	65.2174
b6526	biochem	2020	47.0588
b6580	biochem	2019	65.2174
b6649	biochem	2019	43.4783
b6649	biochem	2020	88.2353
b6651	biochem	2019	91.3043
b6651	biochem	2020	72.549
b6676	biochem	2019	78.2609
b6676	biochem	2020	84.3137
b6742	biochem	2019	78.2609
b6742	biochem	2020	84.3137
b6764	biochem	2019	73.913
b6764	biochem	2020	88.2353
b6823	biochem	2019	82.6087
b6823	biochem	2020	86.2745
b6859	biochem	2019	86.9565
b6859	biochem	2020	88.2353
b6882	biochem	2019	82.6087
b6882	biochem	2020	84.3137
b6923	biochem	2019	52.1739
b6923	biochem	2020	70.5882
b6934	biochem	2019	78.2609
b6934	biochem	2020	43.1373
b6938	biochem	2019	65.2174
b6938	biochem	2020	90.1961
b7304	biochem	2019	47.8261
b7304	biochem	2020	52.9412
b7361	biochem	2019	82.6087
b7361	biochem	2020	82.3529
b7399	biochem	2019	47.8261
b7399	biochem	2020	17.6471
b7481	biochem	2019	91.3043
b7481	biochem	2020	80.3922
b7732	biochem	2019	86.9565
b7732	biochem	2020	78.4314
b7778	biochem	2019	60.8696
b7895	biochem	2019	60.8696
b7895	biochem	2020	35.2941
b8008	biochem	2019	60.8696
b8008	biochem	2020	76.4706
b8159	biochem	2019	60.8696
b8159	biochem	2020	68.6275
b8204	biochem	2019	60.8696
b8204	biochem	2020	92.1569
b8312	biochem	2019	69.5652
b8364	biochem	2019	69.5652
b8364	biochem	2020	68.6275
b8401	biochem	2019	39.1304
b8401	biochem	2020	92.1569
b8402	biochem	2019	86.9565
b8402	biochem	2020	50.9804
b8423	biochem	2019	73.913
b8423	biochem	2020	84.3137
b8708	biochem	2019	82.6087
b8708	biochem	2020	64.7059
b8996	biochem	2019	43.4783
b9022	biochem	2019	47.8261
b9022	biochem	2020	90.1961
b9231	biochem	2019	82.6087
b9231	biochem	2020	86.2745
b9292	biochem	2019	86.9565
b9292	biochem	2020	86.2745
b9333	biochem	2019	82.6087
b9333	biochem	2020	86.2745
b9424	biochem	2019	95.6522
b9424	biochem	2020	88.2353
b9729	biochem	2018	73.015
b9798	biochem	2019	73.913
b9798	biochem	2020	88.2353
b9845	biochem	2019	86.9565
b9845	biochem	2020	80.3922
b9919	biochem	2019	65.2174
b9919	biochem	2020	80.3922
b9936	biochem	2019	73.913
c0057	biochem	2018	85.75
c0810	biochem	2018	73.015
c0995	biochem	2018	83.73
c1014	biochem	2018	61.905
c1067	biochem	2018	69.445
c2001	biochem	2018	63.25
c2167	biochem	2018	72.62
c2186	biochem	2018	81.745
c2377	biochem	2018	80.16
c2443	biochem	2018	78.625
c2555	biochem	2019	91.3043
c2555	biochem	2020	41.1765
c2664	biochem	2018	81.75
c3166	biochem	2018	58.335
c3178	biochem	2018	92.855
c3230	biochem	2018	89.75
c3266	biochem	2018	81.745
c3450	biochem	2018	72.62
c3700	biochem	2019	65.2174
c3700	biochem	2020	88.2353
c3970	biochem	2018	90
c4155	biochem	2018	100
c4414	biochem	2018	61.905
c4603	biochem	2018	80.16
c4620	biochem	2018	89.285
c4685	biochem	2018	72.375
c4804	biochem	2019	82.6087
c4804	biochem	2020	76.4706
c5004	biochem	2018	84.875
c5083	biochem	2018	72.125
c5154	biochem	2018	92.875
c5201	biochem	2018	53.875
c5316	biochem	2020	31.3725
c5534	biochem	2018	85.715
c5842	biochem	2018	98
c6295	biochem	2018	76.59
c6601	biochem	2018	65.48
c6895	biochem	2018	83.73
c6895	biochem	2019	78.2609
c6895	biochem	2020	50.9804
c6912	biochem	2018	64.375
c7662	biochem	2018	58.75
c7667	biochem	2019	69.5652
c7667	biochem	2020	39.2157
c7846	biochem	2018	86.625
c7883	biochem	2018	56.35
c8008	biochem	2018	82.625
c8591	biochem	2018	89.285
c9188	biochem	2018	80.625
c9360	biochem	2018	71.035
d0319	biochem	2019	78.2609
d0319	biochem	2020	80.3922
d0376	biochem	2019	69.5652
d0376	biochem	2020	68.6275
d0400	biochem	2019	69.5652
d0400	biochem	2020	90.1961
d0650	biochem	2019	91.3043
d0650	biochem	2020	86.2745
d0768	biochem	2019	52.1739
d0768	biochem	2020	76.4706
d2091	biochem	2019	95.6522
d2091	biochem	2020	60.7843
d2110	biochem	2019	73.913
d2110	biochem	2020	78.4314
d2390	biochem	2019	82.6087
d2390	biochem	2020	88.2353
d2620	biochem	2019	78.2609
d2620	biochem	2020	72.549
d2912	biochem	2019	91.3043
d2912	biochem	2020	76.4706
d3166	biochem	2019	43.4783
d3244	biochem	2019	91.3043
d3244	biochem	2020	90.1961
d3304	biochem	2019	52.1739
d3304	biochem	2020	70.5882
d3503	biochem	2019	100
d3503	biochem	2020	80.3922
d3828	biochem	2019	65.2174
d3828	biochem	2020	96.0784
d3895	biochem	2019	82.6087
d3895	biochem	2020	66.6667
d4274	biochem	2019	69.5652
d4274	biochem	2020	76.4706
d4485	biochem	2019	47.8261
d4485	biochem	2020	86.2745
d5137	biochem	2019	91.3043
d5137	biochem	2020	41.1765
d5492	biochem	2019	78.2609
d5765	biochem	2019	60.8696
d5765	biochem	2020	88.2353
d5807	biochem	2019	65.2174
d5807	biochem	2020	68.6275
d5854	biochem	2019	60.8696
d5854	biochem	2020	88.2353
d5889	biochem	2019	73.913
d5889	biochem	2020	92.1569
d5905	biochem	2019	34.7826
d5905	biochem	2020	84.3137
d6033	biochem	2019	47.8261
d6481	biochem	2019	86.9565
d6481	biochem	2020	78.4314
d6492	biochem	2019	56.5217
d6492	biochem	2020	84.3137
d6618	biochem	2019	43.4783
d6618	biochem	2020	27.451
d6717	biochem	2020	54.902
d6826	biochem	2019	86.9565
d6826	biochem	2020	84.3137
d7172	biochem	2019	78.2609
d7172	biochem	2020	70.5882
d7673	biochem	2019	47.8261
d8229	biochem	2019	39.1304
d8229	biochem	2020	64.7059
d8306	biochem	2019	82.6087
d8306	biochem	2020	56.8627
d8414	biochem	2019	43.4783
d8414	biochem	2020	66.6667
d8666	biochem	2019	91.3043
d8666	biochem	2020	90.1961
d8917	biochem	2019	82.6087
d8917	biochem	2020	68.6275
d8939	biochem	2019	56.5217
d8939	biochem	2020	54.902
d9112	biochem	2019	86.9565
d9112	biochem	2020	92.1569
d9383	biochem	2019	82.6087
d9531	biochem	2019	73.913
d9531	biochem	2020	90.1961
d9632	biochem	2019	69.5652
d9632	biochem	2020	78.4314
d9874	biochem	2020	100
l73	biochem	2019	26.087
l73	biochem	2020	52.9412
i5056	circul	2019	53.5088
g3224	circul	2019	64.0351
g3245	circul	2018	73.8739
g3266	circul	2018	90.991
g3268	circul	2018	57.6577
g5015	circul	2020	40
f0686	circul	2018	85.5856
f1354	circul	2018	84.6847
f5436	circul	2019	72.807
f6257	circul	2018	45.9459
f6483	circul	2018	76.5766
f7461	circul	2018	73.8739
f9389	circul	2018	76.5766
f9943	circul	2018	67.5676
h3213	circul	2018	56.7568
h3213	circul	2019	59.6491
h3213	circul	2020	57.2727
e0005	circul	2018	88.2883
e0170	circul	2018	90.0901
e0242	circul	2018	84.6847
e0372	circul	2018	81.982
e0373	circul	2018	72.0721
e0375	circul	2019	89.4737
e0380	circul	2018	78.3784
e0474	circul	2018	88.2883
e0557	circul	2018	88.2883
e0687	circul	2019	91.2281
e0700	circul	2018	66.6667
e0735	circul	2018	48.6486
e0735	circul	2019	78.0702
e0860	circul	2018	86.4865
e0878	circul	2019	71.9298
e0924	circul	2018	92.7928
e1105	circul	2018	93.6937
e1120	circul	2018	90.991
e1197	circul	2018	83.7838
e1267	circul	2018	72.973
e1297	circul	2018	44.1441
e1405	circul	2018	90.0901
e1449	circul	2018	56.7568
e1467	circul	2018	83.7838
e1489	circul	2018	58.5586
e1662	circul	2018	79.2793
e1798	circul	2018	80.1802
e2035	circul	2018	78.3784
e2174	circul	2018	90.991
e2234	circul	2018	82.8829
e2247	circul	2018	92.7928
e2260	circul	2018	63.964
e2601	circul	2018	68.4685
e2649	circul	2018	64.8649
e2664	circul	2018	76.5766
e2791	circul	2018	79.2793
e2856	circul	2018	79.2793
e2881	circul	2018	74.7748
e2945	circul	2018	84.6847
e3223	circul	2019	57.8947
e3263	circul	2018	82.8829
e3283	circul	2020	39.0909
e3352	circul	2018	81.982
e3413	circul	2018	73.8739
e3413	circul	2019	77.193
e3465	circul	2018	80.1802
e3830	circul	2018	86.4865
e3838	circul	2018	85.5856
e3921	circul	2018	89.1892
e3935	circul	2018	89.1892
e3985	circul	2018	81.982
e4014	circul	2019	49.1228
e4033	circul	2018	85.5856
e4181	circul	2018	82.8829
e4515	circul	2018	83.7838
e4561	circul	2018	79.2793
e4576	circul	2018	87.3874
e4589	circul	2018	93.6937
e4794	circul	2018	82.8829
e4848	circul	2018	82.8829
e5102	circul	2018	87.3874
e5111	circul	2018	75.6757
e5126	circul	2019	77.193
e5342	circul	2019	73.6842
e5352	circul	2018	81.0811
e5739	circul	2018	72.973
e5941	circul	2018	79.2793
e6201	circul	2018	93.6937
e6244	circul	2018	84.6847
e6357	circul	2019	72.807
e6411	circul	2018	65.7658
e6715	circul	2018	68.4685
e6760	circul	2019	71.9298
e6781	circul	2018	83.7838
e6989	circul	2019	86.8421
e7089	circul	2018	67.5676
e7115	circul	2018	77.4775
e7352	circul	2018	72.0721
e7480	circul	2018	75.6757
e7636	circul	2018	90.991
e7668	circul	2018	88.2883
e7865	circul	2019	47.3684
e7896	circul	2018	91.8919
e7956	circul	2018	87.3874
e7988	circul	2018	84.6847
e8045	circul	2018	72.0721
e8059	circul	2018	90.991
e8199	circul	2018	81.982
e8201	circul	2018	94.5946
e8224	circul	2018	81.0811
e8236	circul	2018	86.4865
e8286	circul	2019	69.2982
e8310	circul	2018	80.1802
e8370	circul	2018	88.2883
e8482	circul	2018	91.8919
e8760	circul	2018	91.8919
e8815	circul	2018	79.2793
e8932	circul	2018	84.6847
e9009	circul	2018	85.5856
e9083	circul	2019	36.8421
e9083	circul	2020	42.7273
e9385	circul	2018	82.8829
e9578	circul	2018	95.4955
e9656	circul	2018	79.2793
e9721	circul	2018	53.1532
e9767	circul	2018	90.991
e9850	circul	2018	55.8559
e9850	circul	2019	79.8246
e9870	circul	2018	77.4775
e9939	circul	2018	90.991
a0013	circul	2018	85.5856
a0227	circul	2019	85.9649
a0235	circul	2020	69.0909
a0282	circul	2019	78.9474
a0291	circul	2019	81.5789
a0670	circul	2019	78.0702
a0836	circul	2019	85.0877
a0842	circul	2019	87.7193
a1028	circul	2019	82.4561
a1134	circul	2019	88.5965
a1313	circul	2019	50
a1313	circul	2020	62.7273
a1321	circul	2019	26.3158
a1336	circul	2019	78.0702
a1350	circul	2019	89.4737
a1446	circul	2019	80.7018
a1478	circul	2019	79.8246
a1491	circul	2019	84.2105
a1534	circul	2019	82.4561
a1540	circul	2019	71.9298
a1551	circul	2019	85.9649
a1561	circul	2019	77.193
a1756	circul	2019	85.0877
a1855	circul	2019	92.9825
a1892	circul	2019	86.8421
a1980	circul	2019	85.0877
a2106	circul	2019	92.1053
a2202	circul	2019	75.4386
a2435	circul	2019	85.0877
a2624	circul	2019	69.2982
a2642	circul	2019	90.3509
a2737	circul	2019	92.1053
a2753	circul	2019	84.2105
a2768	circul	2019	92.1053
a2820	circul	2019	89.4737
a2822	circul	2019	89.4737
a2838	circul	2019	82.4561
a2922	circul	2019	86.8421
a3071	circul	2019	85.0877
a3091	circul	2019	85.0877
a3347	circul	2020	69.0909
a3396	circul	2019	77.193
a3520	circul	2019	77.193
a3680	circul	2019	89.4737
a3737	circul	2019	92.1053
a3950	circul	2019	79.8246
a4077	circul	2019	71.9298
a4118	circul	2019	80.7018
a4194	circul	2019	76.3158
a4227	circul	2019	79.8246
a4335	circul	2019	71.0526
a4441	circul	2019	79.8246
a4447	circul	2019	83.3333
a4510	circul	2019	57.0175
a4579	circul	2019	82.4561
a4639	circul	2019	83.3333
a5054	circul	2019	85.9649
a5231	circul	2019	76.3158
a5249	circul	2019	75.4386
a5368	circul	2019	85.9649
a5384	circul	2019	82.4561
a5387	circul	2019	85.9649
a5435	circul	2019	78.9474
a5436	circul	2018	77.4775
a5452	circul	2019	73.6842
a5582	circul	2019	89.4737
a5583	circul	2019	92.9825
a5609	circul	2019	78.9474
a5610	circul	2019	70.1754
a5776	circul	2019	89.4737
a5872	circul	2019	67.5439
a5939	circul	2019	87.7193
a6058	circul	2019	80.7018
a6212	circul	2019	89.4737
a6276	circul	2019	78.0702
a6347	circul	2019	80.7018
a6472	circul	2019	86.8421
a6895	circul	2019	85.9649
a6916	circul	2020	44.5455
a6998	circul	2019	86.8421
a7059	circul	2019	92.1053
a7077	circul	2019	83.3333
a7166	circul	2019	84.2105
a7279	circul	2019	78.9474
a7588	circul	2019	80.7018
a7614	circul	2019	77.193
a7768	circul	2019	85.0877
a7779	circul	2018	88.2883
a7923	circul	2019	90.3509
a8064	circul	2019	85.0877
a8084	circul	2019	86.8421
a8117	circul	2019	81.5789
a8198	circul	2019	86.8421
a8203	circul	2019	93.8596
a8447	circul	2019	71.9298
a8843	circul	2020	69.0909
a8882	circul	2019	81.5789
a8937	circul	2019	86.8421
a9088	circul	2019	79.8246
a9536	circul	2019	86.8421
a9598	circul	2019	85.9649
a9655	circul	2019	79.8246
a9782	circul	2019	88.5965
b0111	circul	2020	89.0909
b0112	circul	2018	90.991
b0284	circul	2018	69.3694
b0319	circul	2020	95.4545
b0427	circul	2020	78.1818
b0481	circul	2020	63.6364
b0495	circul	2020	56.3636
b0500	circul	2018	72.0721
b0742	circul	2020	88.1818
b0934	circul	2018	78.3784
b0944	circul	2020	79.0909
b0967	circul	2020	72.7273
b0976	circul	2018	92.7928
b1171	circul	2020	88.1818
b1229	circul	2020	81.8182
b1418	circul	2018	85.5856
b1422	circul	2018	65.7658
b1448	circul	2018	60.3604
b1649	circul	2020	81.8182
b1661	circul	2020	83.6364
b1720	circul	2020	64.5455
b1763	circul	2020	81.8182
b1769	circul	2020	77.2727
b1795	circul	2020	90
b1805	circul	2019	80.7018
b1828	circul	2020	86.3636
b2058	circul	2020	86.3636
b2087	circul	2020	88.1818
b2104	circul	2020	69.0909
b2386	circul	2018	86.4865
b2407	circul	2018	86.4865
b2430	circul	2018	84.6847
b2949	circul	2020	59.0909
b3045	circul	2020	80.9091
b3069	circul	2020	87.2727
b3117	circul	2020	61.8182
b3186	circul	2020	94.5455
b3465	circul	2020	73.6364
b3669	circul	2020	83.6364
b3711	circul	2020	72.7273
b3723	circul	2020	80.9091
b3730	circul	2020	82.7273
b4042	circul	2020	83.6364
b4091	circul	2018	80.1802
b4151	circul	2018	85.5856
b4183	circul	2018	76.5766
b4192	circul	2020	89.0909
b4261	circul	2018	81.982
b4337	circul	2020	76.3636
b4339	circul	2020	73.6364
b4364	circul	2018	76.5766
b4504	circul	2020	72.7273
b4551	circul	2020	60
b4676	circul	2018	87.3874
b4813	circul	2018	75.6757
b4834	circul	2020	86.3636
b4844	circul	2018	79.2793
b4940	circul	2020	76.3636
b5285	circul	2020	76.3636
b5468	circul	2020	89.0909
b5500	circul	2020	80.9091
b5562	circul	2020	84.5455
b5584	circul	2019	82.4561
b5649	circul	2018	77.4775
b5677	circul	2020	75.4545
b5731	circul	2020	66.3636
b5806	circul	2020	90.9091
b5880	circul	2020	87.2727
b6003	circul	2020	75.4545
b6018	circul	2020	88.1818
b6060	circul	2020	69.0909
b6209	circul	2018	74.7748
b6248	circul	2020	87.2727
b6249	circul	2020	69.0909
b6285	circul	2020	92.7273
b6292	circul	2020	66.3636
b6314	circul	2020	80.9091
b6379	circul	2020	94.5455
b6399	circul	2018	85.5856
b6526	circul	2020	83.6364
b6580	circul	2020	85.4545
b6595	circul	2018	72.973
b6651	circul	2020	90.9091
b6657	circul	2018	65.7658
b6676	circul	2020	91.8182
b6742	circul	2020	86.3636
b6754	circul	2018	89.1892
b6755	circul	2018	82.8829
b6785	circul	2018	74.7748
b6818	circul	2018	75.6757
b6823	circul	2020	80.9091
b6859	circul	2020	90.9091
b6882	circul	2020	77.2727
b6923	circul	2020	70
b6934	circul	2020	87.2727
b6938	circul	2020	79.0909
b7140	circul	2018	73.8739
b7157	circul	2018	60.3604
b7189	circul	2018	90.991
b7218	circul	2018	81.982
b7304	circul	2020	64.5455
b7361	circul	2020	87.2727
b7399	circul	2020	63.6364
b7481	circul	2020	94.5455
b7691	circul	2018	85.5856
b7692	circul	2018	79.2793
b7732	circul	2020	89.0909
b7748	circul	2018	50.4505
b7778	circul	2020	70.9091
b7895	circul	2020	83.6364
b7933	circul	2018	57.6577
b8008	circul	2020	70
b8159	circul	2020	88.1818
b8204	circul	2020	83.6364
b8312	circul	2020	91.8182
b8335	circul	2018	81.0811
b8364	circul	2020	86.3636
b8401	circul	2020	70.9091
b8402	circul	2020	85.4545
b8423	circul	2020	80.9091
b8708	circul	2020	95.4545
b8976	circul	2018	75.6757
b9022	circul	2020	62.7273
b9065	circul	2018	85.5856
b9078	circul	2018	68.4685
b9231	circul	2020	74.5455
b9236	circul	2018	67.5676
b9292	circul	2020	79.0909
b9324	circul	2018	75.6757
b9333	circul	2020	92.7273
b9424	circul	2020	83.6364
b9695	circul	2018	72.0721
b9729	circul	2019	85.0877
b9798	circul	2020	90
b9845	circul	2020	89.0909
b9919	circul	2020	84.5455
b9936	circul	2020	90.9091
b9962	circul	2018	80.1802
c0057	circul	2019	86.8421
c0810	circul	2019	87.7193
c0995	circul	2019	81.5789
c1014	circul	2019	73.6842
c1067	circul	2019	80.7018
c1089	circul	2019	88.5965
c2001	circul	2019	74.5614
c2167	circul	2019	77.193
c2186	circul	2019	75.4386
c2377	circul	2019	89.4737
c2443	circul	2019	68.4211
c2555	circul	2020	70
c2664	circul	2019	86.8421
c3166	circul	2019	76.3158
c3178	circul	2019	79.8246
c3230	circul	2019	85.9649
c3266	circul	2019	77.193
c3450	circul	2019	87.7193
c3700	circul	2020	45.4545
c3970	circul	2019	78.0702
c4155	circul	2019	87.7193
c4414	circul	2019	77.193
c4603	circul	2019	85.0877
c4620	circul	2019	89.4737
c4685	circul	2019	72.807
c4804	circul	2020	80.9091
c5004	circul	2019	72.807
c5083	circul	2019	88.5965
c5154	circul	2019	91.2281
c5201	circul	2019	70.1754
c5534	circul	2019	85.0877
c5842	circul	2019	93.8596
c6295	circul	2019	76.3158
c6601	circul	2019	80.7018
c6895	circul	2020	69.0909
c6912	circul	2019	82.4561
c7662	circul	2019	81.5789
c7667	circul	2020	70.9091
c7846	circul	2019	84.2105
c7883	circul	2019	83.3333
c8008	circul	2019	81.5789
c8591	circul	2019	52.6316
c9188	circul	2019	89.4737
c9360	circul	2019	84.2105
d0319	circul	2020	80.9091
d0376	circul	2020	81.8182
d0400	circul	2020	67.2727
d0650	circul	2020	89.0909
d0768	circul	2020	79.0909
d2110	circul	2020	82.7273
d2390	circul	2020	75.4545
d2620	circul	2020	73.6364
d2912	circul	2020	80
d3166	circul	2020	49.0909
d3244	circul	2020	79.0909
d3304	circul	2020	80.9091
d3503	circul	2020	96.3636
d3828	circul	2020	79.0909
d3895	circul	2020	77.2727
d4274	circul	2020	80
d4485	circul	2020	62.7273
d5137	circul	2020	75.4545
d5492	circul	2020	74.5455
d5807	circul	2020	69.0909
d5854	circul	2020	83.6364
d5889	circul	2020	85.4545
d5905	circul	2020	52.7273
d6033	circul	2020	61.8182
d6481	circul	2020	91.8182
d6492	circul	2020	58.1818
d6618	circul	2020	63.6364
d6826	circul	2020	74.5455
d7172	circul	2020	85.4545
d7673	circul	2020	85.4545
d8229	circul	2020	61.8182
d8306	circul	2020	76.3636
d8414	circul	2020	72.7273
d8666	circul	2020	77.2727
d8917	circul	2020	82.7273
d8939	circul	2020	57.2727
d9112	circul	2020	86.3636
d9383	circul	2020	90
d9531	circul	2020	73.6364
d9632	circul	2020	76.3636
g3245	gastro	2018	86.4198
g3266	gastro	2018	92.5926
g3268	gastro	2018	60.4938
g5015	gastro	2020	62.963
f0686	gastro	2018	85.1852
f1354	gastro	2018	86.4198
f5436	gastro	2019	57.6923
f6257	gastro	2018	53.0864
f6483	gastro	2018	91.358
f7461	gastro	2018	83.9506
f9389	gastro	2018	87.6543
f9943	gastro	2018	64.1975
h3213	gastro	2018	81.4815
h3213	gastro	2020	75.3086
e0005	gastro	2018	90.1235
e0170	gastro	2018	93.8272
e0242	gastro	2018	93.8272
e0372	gastro	2018	77.7778
e0373	gastro	2018	77.7778
e0375	gastro	2019	100
e0380	gastro	2018	90.1235
e0474	gastro	2018	96.2963
e0557	gastro	2018	95.0617
e0687	gastro	2019	98.7179
e0700	gastro	2018	70.3704
e0735	gastro	2018	65.4321
e0735	gastro	2019	62.8205
e0860	gastro	2018	95.0617
e0878	gastro	2019	84.6154
e0924	gastro	2018	91.358
e1105	gastro	2018	97.5309
e1120	gastro	2018	87.6543
e1197	gastro	2018	88.8889
e1267	gastro	2018	87.6543
e1297	gastro	2018	85.1852
e1405	gastro	2018	90.1235
e1449	gastro	2018	60.4938
e1467	gastro	2018	96.2963
e1489	gastro	2018	72.8395
e1662	gastro	2018	91.358
e1798	gastro	2018	82.716
e2035	gastro	2018	85.1852
e2174	gastro	2018	93.8272
e2234	gastro	2018	93.8272
e2247	gastro	2018	97.5309
e2260	gastro	2018	80.2469
e2601	gastro	2018	85.1852
e2649	gastro	2018	92.5926
e2664	gastro	2018	74.0741
e2791	gastro	2018	90.1235
e2856	gastro	2018	85.1852
e2881	gastro	2018	77.7778
e2945	gastro	2018	92.5926
e3223	gastro	2019	74.359
e3263	gastro	2018	95.0617
e3283	gastro	2020	45.679
e3352	gastro	2018	90.1235
e3413	gastro	2018	85.1852
e3413	gastro	2019	87.1795
e3465	gastro	2018	90.1235
e3830	gastro	2018	93.8272
e3838	gastro	2018	82.716
e3921	gastro	2018	83.9506
e3935	gastro	2018	91.358
e3985	gastro	2018	81.4815
e4014	gastro	2019	73.0769
e4033	gastro	2018	93.8272
e4181	gastro	2018	91.358
e4515	gastro	2018	90.1235
e4561	gastro	2018	87.6543
e4576	gastro	2018	92.5926
e4589	gastro	2018	90.1235
e4794	gastro	2018	91.358
e4848	gastro	2018	88.8889
e5102	gastro	2018	93.8272
e5111	gastro	2018	86.4198
e5126	gastro	2019	94.8718
e5342	gastro	2019	80.7692
e5352	gastro	2018	87.6543
e5739	gastro	2018	87.6543
e5941	gastro	2018	86.4198
e6201	gastro	2018	95.0617
e6244	gastro	2018	95.0617
e6357	gastro	2019	70.5128
e6411	gastro	2018	91.358
e6715	gastro	2018	81.4815
e6760	gastro	2019	84.6154
e6781	gastro	2018	92.5926
e6989	gastro	2019	92.3077
e7089	gastro	2018	80.2469
e7115	gastro	2018	88.8889
e7352	gastro	2018	83.9506
e7480	gastro	2018	82.716
e7636	gastro	2018	90.1235
e7668	gastro	2018	92.5926
e7865	gastro	2019	48.7179
e7896	gastro	2018	93.8272
e7956	gastro	2018	90.1235
e7988	gastro	2018	77.7778
e8045	gastro	2018	69.1358
e8059	gastro	2018	92.5926
e8199	gastro	2018	87.6543
e8201	gastro	2018	96.2963
e8224	gastro	2018	96.2963
e8236	gastro	2018	98.7654
e8286	gastro	2019	75.641
e8310	gastro	2018	86.4198
e8370	gastro	2018	85.1852
e8482	gastro	2018	96.2963
e8760	gastro	2018	95.0617
e8815	gastro	2018	66.6667
e8932	gastro	2018	87.6543
e9009	gastro	2018	96.2963
e9083	gastro	2020	43.2099
e9385	gastro	2018	91.358
e9578	gastro	2018	93.8272
e9656	gastro	2018	86.4198
e9721	gastro	2018	74.0741
e9767	gastro	2018	90.1235
e9850	gastro	2018	75.3086
e9850	gastro	2019	88.4615
e9870	gastro	2018	70.3704
e9939	gastro	2018	97.5309
a0013	gastro	2018	90.1235
a0227	gastro	2019	96.1538
a0235	gastro	2020	74.0741
a0282	gastro	2019	69.2308
a0291	gastro	2019	88.4615
a0670	gastro	2019	87.1795
a0836	gastro	2019	88.4615
a0842	gastro	2019	97.4359
a1028	gastro	2019	94.8718
a1134	gastro	2019	97.4359
a1313	gastro	2019	25.641
a1313	gastro	2020	74.0741
a1321	gastro	2019	75.641
a1336	gastro	2019	84.6154
a1350	gastro	2019	97.4359
a1446	gastro	2019	87.1795
a1478	gastro	2019	84.6154
a1491	gastro	2019	91.0256
a1534	gastro	2019	93.5897
a1540	gastro	2019	74.359
a1551	gastro	2019	93.5897
a1561	gastro	2019	97.4359
a1756	gastro	2019	89.7436
a1855	gastro	2019	93.5897
a1892	gastro	2019	97.4359
a1980	gastro	2019	96.1538
a2106	gastro	2019	97.4359
a2202	gastro	2019	75.641
a2435	gastro	2019	93.5897
a2624	gastro	2019	79.4872
a2642	gastro	2019	97.4359
a2737	gastro	2019	94.8718
a2753	gastro	2019	96.1538
a2768	gastro	2019	97.4359
a2820	gastro	2019	96.1538
a2822	gastro	2019	94.8718
a2838	gastro	2019	94.8718
a2922	gastro	2019	92.3077
a3071	gastro	2019	92.3077
a3091	gastro	2019	96.1538
a3347	gastro	2020	85.1852
a3396	gastro	2019	82.0513
a3520	gastro	2019	84.6154
a3680	gastro	2019	100
a3737	gastro	2019	100
a3950	gastro	2019	82.0513
a4077	gastro	2019	75.641
a4118	gastro	2019	88.4615
a4194	gastro	2019	89.7436
a4227	gastro	2019	88.4615
a4335	gastro	2019	84.6154
a4441	gastro	2019	83.3333
a4447	gastro	2019	85.8974
a4510	gastro	2019	67.9487
a4579	gastro	2019	94.8718
a4639	gastro	2019	84.6154
a5054	gastro	2019	93.5897
a5231	gastro	2019	79.4872
a5249	gastro	2019	96.1538
a5368	gastro	2019	98.7179
a5384	gastro	2019	91.0256
a5387	gastro	2019	93.5897
a5435	gastro	2019	87.1795
a5436	gastro	2018	81.4815
a5452	gastro	2019	84.6154
a5582	gastro	2019	97.4359
a5583	gastro	2019	94.8718
a5609	gastro	2019	88.4615
a5610	gastro	2019	75.641
a5776	gastro	2019	93.5897
a5872	gastro	2019	84.6154
a5939	gastro	2019	98.7179
a6058	gastro	2019	85.8974
a6212	gastro	2019	98.7179
a6276	gastro	2019	82.0513
a6347	gastro	2019	80.7692
a6472	gastro	2019	94.8718
a6895	gastro	2019	92.3077
a6916	gastro	2020	54.321
a6998	gastro	2019	97.4359
a7059	gastro	2019	92.3077
a7077	gastro	2019	88.4615
a7166	gastro	2019	87.1795
a7279	gastro	2019	93.5897
a7588	gastro	2019	91.0256
a7614	gastro	2019	92.3077
a7768	gastro	2019	94.8718
a7779	gastro	2018	97.5309
a7923	gastro	2019	93.5897
a8064	gastro	2019	94.8718
a8084	gastro	2019	89.7436
a8117	gastro	2019	92.3077
a8198	gastro	2019	97.4359
a8203	gastro	2019	96.1538
a8447	gastro	2019	84.6154
a8843	gastro	2020	67.9012
a8882	gastro	2019	87.1795
a8937	gastro	2019	96.1538
a9088	gastro	2019	96.1538
a9536	gastro	2019	89.7436
a9598	gastro	2019	94.8718
a9655	gastro	2019	94.8718
a9782	gastro	2019	93.5897
b0111	gastro	2020	92.5926
b0112	gastro	2018	92.5926
b0284	gastro	2018	87.6543
b0319	gastro	2020	92.5926
b0427	gastro	2020	88.8889
b0481	gastro	2020	79.0123
b0495	gastro	2020	74.0741
b0500	gastro	2018	86.4198
b0742	gastro	2020	90.1235
b0934	gastro	2018	91.358
b0944	gastro	2020	83.9506
b0967	gastro	2020	81.4815
b0976	gastro	2018	96.2963
b1171	gastro	2020	88.8889
b1229	gastro	2020	90.1235
b1418	gastro	2018	90.1235
b1422	gastro	2018	85.1852
b1448	gastro	2018	80.2469
b1649	gastro	2020	91.358
b1661	gastro	2020	90.1235
b1720	gastro	2020	82.716
b1763	gastro	2020	95.0617
b1769	gastro	2020	90.1235
b1795	gastro	2020	95.0617
b1805	gastro	2019	92.3077
b1828	gastro	2020	90.1235
b2058	gastro	2020	90.1235
b2087	gastro	2020	96.2963
b2104	gastro	2020	82.716
b2386	gastro	2018	87.6543
b2407	gastro	2018	93.8272
b2430	gastro	2018	90.1235
b2949	gastro	2020	67.9012
b3045	gastro	2020	90.1235
b3069	gastro	2020	92.5926
b3117	gastro	2020	81.4815
b3186	gastro	2020	96.2963
b3465	gastro	2020	92.5926
b3669	gastro	2020	87.6543
b3711	gastro	2020	80.2469
b3723	gastro	2020	91.358
b3730	gastro	2020	85.1852
b4042	gastro	2020	91.358
b4091	gastro	2018	91.358
b4151	gastro	2018	91.358
b4183	gastro	2018	88.8889
b4192	gastro	2020	96.2963
b4261	gastro	2018	90.1235
b4337	gastro	2020	75.3086
b4339	gastro	2020	95.0617
b4364	gastro	2018	76.5432
b4504	gastro	2020	92.5926
b4551	gastro	2020	58.0247
b4676	gastro	2018	86.4198
b4813	gastro	2018	90.1235
b4834	gastro	2020	85.1852
b4844	gastro	2018	87.6543
b4940	gastro	2020	72.8395
b5285	gastro	2020	91.358
b5468	gastro	2020	96.2963
b5500	gastro	2020	88.8889
b5562	gastro	2020	91.358
b5584	gastro	2019	83.3333
b5649	gastro	2018	90.1235
b5677	gastro	2020	80.2469
b5731	gastro	2020	77.7778
b5806	gastro	2020	92.5926
b5880	gastro	2020	93.8272
b6003	gastro	2020	74.0741
b6018	gastro	2020	92.5926
b6060	gastro	2020	80.2469
b6209	gastro	2018	80.2469
b6248	gastro	2020	88.8889
b6249	gastro	2020	83.9506
b6285	gastro	2020	96.2963
b6292	gastro	2020	93.8272
b6314	gastro	2020	95.0617
b6379	gastro	2020	95.0617
b6399	gastro	2018	91.358
b6526	gastro	2020	86.4198
b6580	gastro	2020	82.716
b6595	gastro	2018	81.4815
b6651	gastro	2020	97.5309
b6657	gastro	2018	77.7778
b6676	gastro	2020	96.2963
b6742	gastro	2020	90.1235
b6754	gastro	2018	93.8272
b6755	gastro	2018	90.1235
b6785	gastro	2018	90.1235
b6818	gastro	2018	88.8889
b6823	gastro	2020	90.1235
b6859	gastro	2020	92.5926
b6882	gastro	2020	88.8889
b6923	gastro	2020	83.9506
b6934	gastro	2020	88.8889
b6938	gastro	2020	87.6543
b7140	gastro	2018	96.2963
b7157	gastro	2018	82.716
b7189	gastro	2018	93.8272
b7218	gastro	2018	86.4198
b7304	gastro	2020	85.1852
b7361	gastro	2020	93.8272
b7399	gastro	2020	70.3704
b7481	gastro	2020	93.8272
b7691	gastro	2018	91.358
b7692	gastro	2018	83.9506
b7732	gastro	2020	97.5309
b7748	gastro	2018	53.0864
b7778	gastro	2020	87.6543
b7895	gastro	2020	90.1235
b7933	gastro	2018	67.9012
b8008	gastro	2020	72.8395
b8159	gastro	2020	90.1235
b8204	gastro	2020	91.358
b8312	gastro	2020	91.358
b8335	gastro	2018	87.6543
b8364	gastro	2020	88.8889
b8401	gastro	2020	80.2469
b8402	gastro	2020	92.5926
b8423	gastro	2020	93.8272
b8708	gastro	2020	100
b8976	gastro	2018	86.4198
b9022	gastro	2020	76.5432
b9065	gastro	2018	92.5926
b9078	gastro	2018	71.6049
b9231	gastro	2020	85.1852
b9236	gastro	2018	71.6049
b9292	gastro	2020	90.1235
b9324	gastro	2018	86.4198
b9333	gastro	2020	97.5309
b9424	gastro	2020	92.5926
b9695	gastro	2018	86.4198
b9729	gastro	2019	94.8718
b9798	gastro	2020	93.8272
b9845	gastro	2020	92.5926
b9919	gastro	2020	92.5926
b9936	gastro	2020	93.8272
b9962	gastro	2018	87.6543
c0057	gastro	2019	93.5897
c0810	gastro	2019	94.8718
c0995	gastro	2019	88.4615
c1014	gastro	2019	87.1795
c1067	gastro	2019	88.4615
c1089	gastro	2019	91.0256
c2001	gastro	2019	87.1795
c2167	gastro	2019	94.8718
c2186	gastro	2019	85.8974
c2377	gastro	2019	94.8718
c2443	gastro	2019	75.641
c2555	gastro	2020	85.1852
c2664	gastro	2019	93.5897
c3166	gastro	2019	69.2308
c3178	gastro	2019	84.6154
c3230	gastro	2019	93.5897
c3266	gastro	2019	83.3333
c3450	gastro	2019	94.8718
c3700	gastro	2020	71.6049
c3970	gastro	2019	96.1538
c4155	gastro	2019	94.8718
c4414	gastro	2019	74.359
c4603	gastro	2019	96.1538
c4620	gastro	2019	98.7179
c4685	gastro	2019	92.3077
c4804	gastro	2020	92.5926
c5004	gastro	2019	73.0769
c5083	gastro	2019	97.4359
c5154	gastro	2019	94.8718
c5201	gastro	2019	82.0513
c5534	gastro	2019	93.5897
c5842	gastro	2019	97.4359
c6295	gastro	2019	89.7436
c6601	gastro	2019	89.7436
c6895	gastro	2020	72.8395
c6912	gastro	2019	87.1795
c7662	gastro	2019	83.3333
c7667	gastro	2020	82.716
c7846	gastro	2019	98.7179
c7883	gastro	2019	79.4872
c8008	gastro	2019	96.1538
c8591	gastro	2019	55.1282
c9188	gastro	2019	92.3077
c9360	gastro	2019	96.1538
d0319	gastro	2020	90.1235
d0376	gastro	2020	85.1852
d0400	gastro	2020	77.7778
d0650	gastro	2020	92.5926
d0768	gastro	2020	83.9506
d2110	gastro	2020	93.8272
d2390	gastro	2020	92.5926
d2620	gastro	2020	88.8889
d2912	gastro	2020	93.8272
d3166	gastro	2020	59.2593
d3244	gastro	2020	91.358
d3304	gastro	2020	86.4198
d3503	gastro	2020	97.5309
d3828	gastro	2020	91.358
d3895	gastro	2020	86.4198
d4274	gastro	2020	86.4198
d4485	gastro	2020	79.0123
d5137	gastro	2020	86.4198
d5492	gastro	2020	88.8889
d5807	gastro	2020	91.358
d5854	gastro	2020	93.8272
d5889	gastro	2020	93.8272
d5905	gastro	2020	62.963
d6033	gastro	2020	83.9506
d6481	gastro	2020	93.8272
d6492	gastro	2020	79.0123
d6618	gastro	2020	83.9506
d6826	gastro	2020	83.9506
d7172	gastro	2020	92.5926
d7673	gastro	2020	90.1235
d8229	gastro	2020	53.0864
d8306	gastro	2020	93.8272
d8414	gastro	2020	82.716
d8666	gastro	2020	91.358
d8917	gastro	2020	91.358
d8939	gastro	2020	65.4321
d9112	gastro	2020	92.5926
d9383	gastro	2020	96.2963
d9531	gastro	2020	88.8889
d9632	gastro	2020	86.4198
i0725	Histol	2020	44.74
i0725	Histol	2019	93.3333
j5038	Histol	2019	89.3333
f3843	Histol	2019	73.3333
f6744	Histol	2018	79.6
f6744	Histol	2019	81.3333
e0687	Histol	2018	90.6
e0878	Histol	2018	70.2
e3223	Histol	2018	87.2
e3283	Histol	2019	88
e4014	Histol	2018	77.2
e5126	Histol	2018	86.6
e5342	Histol	2018	81.2
e6357	Histol	2018	77.6
e6760	Histol	2018	76.6
e6989	Histol	2018	85.2
e7865	Histol	2018	80.6
e9725	Histol	2020	89.47
e9725	Histol	2019	16
a0227	Histol	2018	96
a0235	Histol	2018	64.6
a0235	Histol	2019	76
a0282	Histol	2018	88.6
a0291	Histol	2018	91.2
a0670	Histol	2018	89.6
a0836	Histol	2018	95.2
a0842	Histol	2018	87
a1028	Histol	2018	90.2
a1134	Histol	2018	89.6
a1313	Histol	2018	97.2
a1321	Histol	2018	94.6
a1336	Histol	2018	83.2
a1350	Histol	2018	90
a1446	Histol	2018	89.2
a1478	Histol	2018	83.6
a1491	Histol	2018	90
a1534	Histol	2018	88
a1540	Histol	2018	84.6
a1551	Histol	2018	90.6
a1561	Histol	2018	94
a1756	Histol	2018	81.2
a1855	Histol	2018	87.2
a1892	Histol	2018	90
a1980	Histol	2018	95.2
a2106	Histol	2018	91.2
a2202	Histol	2018	69.6
a2435	Histol	2018	86.6
a2624	Histol	2018	81.2
a2642	Histol	2018	94.2
a2737	Histol	2018	93.2
a2753	Histol	2018	86.2
a2768	Histol	2018	95
a2820	Histol	2018	86.6
a2822	Histol	2018	90.6
a2838	Histol	2018	91.2
a2922	Histol	2018	90.2
a3071	Histol	2018	91
a3091	Histol	2018	89.2
a3347	Histol	2019	84
a3396	Histol	2018	92.6
a3481	Histol	2019	89.3333
a3520	Histol	2018	80.6
a3680	Histol	2018	91.2
a3737	Histol	2018	97.2
a3950	Histol	2018	80.2
a4077	Histol	2018	77.6
a4118	Histol	2018	85.6
a4194	Histol	2018	91
a4227	Histol	2018	92.2
a4335	Histol	2018	79.6
a4441	Histol	2018	85.6
a4447	Histol	2018	83.2
a4510	Histol	2018	60.6
a4579	Histol	2018	90.2
a4639	Histol	2018	91.2
a4811	Histol	2019	86.6667
a5054	Histol	2018	86.6
a5231	Histol	2018	83.2
a5249	Histol	2018	95.2
a5368	Histol	2018	91.2
a5384	Histol	2018	90.6
a5387	Histol	2018	86
a5435	Histol	2018	88.6
a5452	Histol	2018	89.6
a5582	Histol	2018	89.2
a5583	Histol	2018	90
a5609	Histol	2018	80.2
a5610	Histol	2018	80.2
a5776	Histol	2018	94
a5872	Histol	2018	79.2
a5939	Histol	2018	88.2
a6058	Histol	2018	82.6
a6212	Histol	2018	92.2
a6276	Histol	2018	88.6
a6347	Histol	2018	78.6
a6472	Histol	2018	91.2
a6895	Histol	2018	92
a6916	Histol	2018	81.2
a6916	Histol	2019	93.3333
a6998	Histol	2018	84.6
a7059	Histol	2018	86.2
a7077	Histol	2018	86.2
a7166	Histol	2018	85.6
a7279	Histol	2018	91.2
a7588	Histol	2018	82
a7614	Histol	2018	90.2
a7768	Histol	2018	88.6
a7923	Histol	2018	96
a8064	Histol	2018	86.6
a8084	Histol	2018	90.6
a8117	Histol	2018	75.2
a8198	Histol	2018	89.2
a8203	Histol	2018	92
a8447	Histol	2018	79.2
a8843	Histol	2019	98.6667
a8882	Histol	2018	93.2
a8937	Histol	2018	89.6
a9088	Histol	2018	92
a9536	Histol	2018	86.2
a9598	Histol	2018	81.6
a9655	Histol	2018	85
a9744	Histol	2020	76.32
a9744	Histol	2019	82.6667
a9782	Histol	2018	90.6
b0111	Histol	2019	94.6667
b0319	Histol	2019	89.3333
b0427	Histol	2019	93.3333
b0495	Histol	2019	89.3333
b0511	Histol	2020	84.21
b0944	Histol	2019	41.3333
b0967	Histol	2019	93.3333
b1049	Histol	2020	36.84
b1049	Histol	2019	92
b1171	Histol	2019	86.6667
b1229	Histol	2019	82.6667
b1649	Histol	2019	89.3333
b1661	Histol	2019	85.3333
b1720	Histol	2019	88
b1733	Histol	2020	86.84
b1733	Histol	2019	65.3333
b1763	Histol	2019	76
b1769	Histol	2019	93.3333
b1795	Histol	2019	89.3333
b1805	Histol	2018	87.2
b1828	Histol	2019	84
b2058	Histol	2019	93.3333
b2087	Histol	2019	76
b2104	Histol	2019	96
b2512	Histol	2020	60.53
b2512	Histol	2019	88
b2949	Histol	2019	89.3333
b3045	Histol	2019	86.6667
b3117	Histol	2019	88
b3186	Histol	2019	92
b3465	Histol	2019	92
b3669	Histol	2019	82.6667
b3711	Histol	2019	86.6667
b3723	Histol	2019	85.3333
b3730	Histol	2019	97.3333
b4042	Histol	2019	92
b4192	Histol	2019	89.3333
b4337	Histol	2019	92
b4339	Histol	2019	88
b4551	Histol	2019	86.6667
b4717	Histol	2020	94.74
b4834	Histol	2019	84
b4940	Histol	2019	92
b5285	Histol	2019	89.3333
b5468	Histol	2019	78.6667
b5500	Histol	2019	76
b5562	Histol	2019	85.3333
b5584	Histol	2018	81.2
b5677	Histol	2019	94.6667
b5731	Histol	2019	93.3333
b5806	Histol	2019	90.6667
b5880	Histol	2019	89.3333
b6003	Histol	2019	88
b6060	Histol	2019	94.6667
b6248	Histol	2019	93.3333
b6249	Histol	2019	89.3333
b6285	Histol	2019	89.3333
b6292	Histol	2019	84
b6314	Histol	2019	94.6667
b6379	Histol	2019	90.6667
b6526	Histol	2019	89.3333
b6580	Histol	2019	25.3333
b6649	Histol	2020	73.68
b6649	Histol	2019	93.3333
b6651	Histol	2019	89.3333
b6676	Histol	2019	93.3333
b6742	Histol	2019	92
b6764	Histol	2019	97.3333
b6768	Histol	2020	71.05
b6823	Histol	2019	92
b6859	Histol	2019	78.6667
b6882	Histol	2019	86.6667
b6923	Histol	2019	90.6667
b6934	Histol	2019	74.6667
b6938	Histol	2019	76
b7304	Histol	2019	74.6667
b7361	Histol	2019	92
b7399	Histol	2019	92
b7481	Histol	2019	94.6667
b7732	Histol	2019	89.3333
b7778	Histol	2019	40
b7895	Histol	2019	80
b8008	Histol	2019	89.3333
b8159	Histol	2019	82.6667
b8204	Histol	2019	84
b8312	Histol	2019	49.3333
b8402	Histol	2019	90.6667
b8423	Histol	2019	89.3333
b8708	Histol	2019	80
b8996	Histol	2020	94.74
[truncated: 686 more rows]
